# Supplementary material for: Oxidation-Shielded P(St-MMA)@Fe3O4@P(St-MMA) Mesoporous Magnetic Microspheres: A Robust Solid-Phase Carrier for Ultrasensitive CEA Chemiluminescence Immunoassay
Source: Biosensors (Basel). 2026 May 22;16(6):303. doi: 10.3390/bios16060303 (PMC13297564; doi:10.3390/bios16060303)
Supplement: Supplementary file 1 [file biosensors-16-00303-s001.zip]

Archive with 1 entries (1 files):
- biosensors-4291249-supplementary.pdf
